# Supplementary material for: LC-MS/MS versus TLC plus GC methods: Consistency of glycerolipid and fatty acid profiles in microalgae and higher plant cells and effect of a nitrogen starvation
Source: PLoS One. 2017 Aug 3;12(8):e0182423. doi: 10.1371/journal.pone.0182423 (PMC5542700; doi:10.1371/journal.pone.0182423)
Supplement: S1 Table — (XLSX) [file pone.0182423.s001.xlsx]

## Sheet: Nannochloropsis
S1 Table. Analytical parameters and MRM values used to identify the different glycerolipids. A) N.g.: depending on different retention times during the LC step, 3 segments were defined. Segment 1, from 0 to 7min: DAG, DGDG, MGDG and TAG. Segment 2, from 7 to 16min: DGDG, DGTS, MGDG, PC and PE. Segment3, from 16 to 40 min: DGTS, PA, PC, PG, PI and SQDG.
segment 1: from 0 to 7 min
MRM
Compound Group	Compound Name	Precursor Ion	MS1 Res	Product Ion	MS2 Res	Dwell	Fragmentor	Collision Energy	Cell Accelerator Voltage	Polarity
DAG Nanno	DAG 20-5_20-5	678	Widest	359	Unit	40	135	16	7	Positive
DAG Nanno	DAG 20-5_16-0	632	Widest	359	Unit	40	135	16	7	Positive
DAG Nanno	DAG 20-5_16-0	632	Widest	313	Unit	40	135	16	7	Positive
DAG Nanno	DAG 20-5_16-1	630	Widest	359	Unit	40	135	16	7	Positive
DAG Nanno	DAG 20-5_16-1	630	Widest	311	Unit	40	135	16	7	Positive
DAG Nanno	DAG 16-0_16-1	584	Widest	313	Unit	40	135	16	7	Positive
DAG Nanno	DAG 16-0_16-1	584	Widest	311	Unit	40	135	16	7	Positive
DAG Nanno	DAG 16-1_16-1	582	Widest	311	Unit	40	135	16	7	Positive
DAG Nanno	DAG 14-0_16-1	556	Widest	311	Unit	40	135	16	7	Positive
DAG Nanno	DAG 14-0_16-1	556	Widest	285	Unit	40	135	16	7	Positive
DGDG Nanno	DGDG-36-4	958	Widest	617	Unit	40	135	12	7	Positive
DGDG Nanno	DGDG-36-5	956	Widest	615	Unit	40	135	12	7	Positive
DGDG Nanno	DGDG-36-6	954	Widest	613	Unit	40	135	12	7	Positive
DGDG Nanno	DGDG-34-4	930	Widest	589	Unit	40	135	12	7	Positive
DGDG Nanno	DGDG-34-5	928	Widest	587	Unit	40	135	12	7	Positive
DGDG Nanno	DGDG-32-1	908	Widest	567	Unit	40	135	12	7	Positive
DGDG Nanno	DGDG-32-2	906	Widest	565	Unit	40	135	12	7	Positive
MGDG Nanno	MGDG-40-9	842	Widest	663	Unit	40	135	8	7	Positive
MGDG Nanno	MGDG-40-10	840	Widest	661	Unit	40	135	8	7	Positive
MGDG Nanno	MGDG-36-4	796	Widest	617	Unit	40	135	8	7	Positive
MGDG Nanno	MGDG-36-5	794	Widest	615	Unit	40	135	8	7	Positive
MGDG Nanno	MGDG-36-6	792	Widest	613	Unit	40	135	8	7	Positive
MGDG Nanno	MGDG-34-4	768	Widest	589	Unit	40	135	8	7	Positive
MGDG Nanno	MGDG-34-5	766	Widest	587	Unit	40	135	8	7	Positive
MGDG Nanno	MGDG-32-1	746	Widest	567	Unit	40	135	8	7	Positive
MGDG Nanno	MGDG-32-2	744	Widest	565	Unit	40	135	8	7	Positive
std DAG	DAG-18-0_22-6	686	Widest	385	Unit	40	135	16	7	Positive
std DAG	DAG-18-0_22-6	686	Widest	341	Unit	40	135	16	7	Positive
TAG Nanno	TAG 20-4_16-0_18-1 or 20-3_16-1_18-1	898.6	Widest	627.4	Unit	40	135	22	7	Positive
TAG Nanno	TAG 20-4_16-0_18-1 or 20-3_16-1_18-1	898.6	Widest	625.4	Unit	40	135	22	7	Positive
TAG Nanno	TAG 20-4_16-0_18-1 or 20-3_16-1_18-1	898.6	Widest	601.4	Unit	40	135	22	7	Positive
TAG Nanno	TAG 20-4_16-0_18-1 or 20-3_16-1_18-1	898.6	Widest	599.4	Unit	40	135	22	7	Positive
TAG Nanno	TAG 20-4_16-0_18-1 or 20-3_16-1_18-1	898.6	Widest	577.4	Unit	40	135	22	7	Positive
TAG Nanno	TAG 20-3_16-0_18-1	896.6	Widest	627.4	Unit	40	135	22	7	Positive
TAG Nanno	TAG 20-5_16-0_18-1	896.6	Widest	623.4	Unit	40	135	22	7	Positive
TAG Nanno	TAG 20-3_16-0_18-1	896.6	Widest	601.4	Unit	40	135	22	7	Positive
TAG Nanno	TAG 20-5_16-0_18-1	896.6	Widest	597.4	Unit	40	135	22	7	Positive
TAG Nanno	TAG 20-5_16-0_18-1	896.6	Widest	577.4	Unit	40	135	22	7	Positive
TAG Nanno	TAG 20-3_16-0_18-1	896.6	Widest	577.4	Unit	40	135	22	7	Positive
TAG Nanno	TAG 20-5_16-1_18-1	894.6	Widest	623.4	Unit	40	135	22	7	Positive
TAG Nanno	TAG 20-5_16-1_18-1	894.6	Widest	595.4	Unit	40	135	22	7	Positive
TAG Nanno	TAG 20-5_16-1_18-1	894.6	Widest	575.4	Unit	40	135	22	7	Positive
TAG Nanno	TAG 18-1_18-1_16-0	876.6	Widest	603.4	Unit	40	135	22	7	Positive
TAG Nanno	TAG 18-1_18-1_16-0	876.6	Widest	577.4	Unit	40	135	22	7	Positive
TAG Nanno	TAG 18-1_18-1_16-1	874.6	Widest	603.4	Unit	40	135	22	7	Positive
TAG Nanno	TAG 18-1_18-1_16-1	874.6	Widest	575.4	Unit	40	135	22	7	Positive
TAG Nanno	TAG 20-3_16-0_16-1	872.6	Widest	601.4	Unit	40	135	22	7	Positive
TAG Nanno	TAG 20-3_16-0_16-1	872.6	Widest	599.4	Unit	40	135	22	7	Positive
TAG Nanno	TAG 20-3_16-0_16-1	872.6	Widest	549.4	Unit	40	135	22	7	Positive
TAG Nanno	TAG 20-5_16-0_16-0 or 20-4_16-1_16_0 or 20-3_16_1_16-1	870.6	Widest	599.4	Unit	40	135	22	7	Positive
TAG Nanno	TAG 20-5_16-0_16-0 or 20-4_16-1_16_0 or 20-3_16_1_16-1	870.6	Widest	597.4	Unit	40	135	22	7	Positive
TAG Nanno	TAG 20-5_16-0_16-0 or 20-4_16-1_16_0 or 20-3_16_1_16-1	870.6	Widest	551.4	Unit	40	135	22	7	Positive
TAG Nanno	TAG 20-5_16-0_16-0 or 20-4_16-1_16_0 or 20-3_16_1_16-1	870.6	Widest	549.4	Unit	40	135	22	7	Positive
TAG Nanno	TAG 20-5_16-0_16-0 or 20-4_16-1_16_0 or 20-3_16_1_16-1	870.6	Widest	547.4	Unit	40	135	22	7	Positive
TAG Nanno	TAG 20-5_16-0_16-1	868.6	Widest	597.4	Unit	40	135	22	7	Positive
TAG Nanno	TAG 20-5_16-0_16-1	868.6	Widest	595.4	Unit	40	135	22	7	Positive
TAG Nanno	TAG 20-5_16-0_16-1	868.6	Widest	549.4	Unit	40	135	22	7	Positive
TAG Nanno	TAG 16-1_16-0_18-0	850.6	Widest	579.4	Unit	40	135	22	7	Positive
TAG Nanno	TAG 16-1_16-0_18-0	850.6	Widest	577.4	Unit	40	135	22	7	Positive
TAG Nanno	TAG 16-1_16-0_18-0	850.6	Widest	549.4	Unit	40	135	22	7	Positive
TAG Nanno	TAG 16-1_18-1_16-0	848.6	Widest	577.4	Unit	40	135	22	7	Positive
TAG Nanno	TAG 16-1_18-1_16-0	848.6	Widest	575.4	Unit	40	135	22	7	Positive
TAG Nanno	TAG 16-1_18-1_16-0	848.6	Widest	549.4	Unit	40	135	22	7	Positive
TAG Nanno	TAG 16-1_18-1_16-1	846.6	Widest	575.4	Unit	40	135	22	7	Positive
TAG Nanno	TAG 16-1_18-1_16-1	846.6	Widest	547.4	Unit	40	135	22	7	Positive
TAG Nanno	TAG 16-0_16-0_16-0	824.6	Widest	551.4	Unit	40	135	22	7	Positive
TAG Nanno	TAG 16-0_16-0_16-1	822.6	Widest	551.4	Unit	40	135	22	7	Positive
TAG Nanno	TAG 16-0_16-0_16-1	822.6	Widest	549.4	Unit	40	135	22	7	Positive
TAG Nanno	TAG 16-1_16-1_16-0	820.6	Widest	549.4	Unit	40	135	22	7	Positive
TAG Nanno	TAG 16-1_16-1_16-0	820.6	Widest	547.4	Unit	40	135	22	7	Positive
TAG Nanno	TAG 16-1_16-1_16-1	818.6	Widest	547.4	Unit	40	135	22	7	Positive
TAG Nanno	TAG 14-0_16-0_16-0	796.6	Widest	549.6	Unit	40	135	22	7	Positive
TAG Nanno	TAG 14-0_16-0_16-0	796.6	Widest	523.6	Unit	40	135	22	7	Positive
TAG Nanno	TAG 14-0_16-1_16-0	794.6	Widest	549.6	Unit	40	135	22	7	Positive
TAG Nanno	TAG 14-0_16-1_16-0	794.6	Widest	523.6	Unit	40	135	22	7	Positive
TAG Nanno	TAG 14-0_16-1_16-0	794.6	Widest	521.6	Unit	40	135	22	7	Positive
TAG Nanno	TAG 14-0_16-1_16-1	792.6	Widest	547.4	Unit	40	135	22	7	Positive
TAG Nanno	TAG 14-0_16-1_16-1	792.6	Widest	521.4	Unit	40	135	22	7	Positive
TAG Nanno	TAG 14-0_16-0_14-0	768.6	Widest	523.4	Unit	40	135	22	7	Positive
TAG Nanno	TAG 14-0_16-0_14-0	768.6	Widest	495.4	Unit	40	135	22	7	Positive
TAG Nanno	TAG 14-0_16-1_14-0	766.6	Widest	521.4	Unit	40	135	22	7	Positive
TAG Nanno	TAG 14-0_16-1_14-0	766.6	Widest	495.4	Unit	40	135	22	7	Positive
segment 2: from 7 to 16 min
MRM
Compound Group	Compound Name	Precursor Ion	MS1 Res	Product Ion	MS2 Res	Dwell	Fragmentor	Collision Energy	Cell Accelerator Voltage	Polarity
DGDG Nanno	DGDG-36-4	958	Widest	617	Unit	40	135	12	7	Positive
DGDG Nanno	DGDG-36-5	956	Widest	615	Unit	40	135	12	7	Positive
DGDG Nanno	DGDG-36-6	954	Widest	613	Unit	40	135	12	7	Positive
DGDG Nanno	DGDG-34-4	930	Widest	589	Unit	40	135	12	7	Positive
DGDG Nanno	DGDG-34-5	928	Widest	587	Unit	40	135	12	7	Positive
DGDG Nanno	DGDG-32-1	908	Widest	567	Unit	40	135	12	7	Positive
DGDG Nanno	DGDG-32-2	906	Widest	565	Unit	40	135	12	7	Positive
DGTS Nanno	DGTS-40-6	812	Widest	236	Unit	40	135	52	7	Positive
DGTS Nanno	DGTS-40-7	810	Widest	236	Unit	40	135	52	7	Positive
DGTS Nanno	DGTS-40-8	808	Widest	236	Unit	40	135	52	7	Positive
DGTS Nanno	DGTS-40-9	806	Widest	236	Unit	40	135	52	7	Positive
DGTS Nanno	DGTS-40-10	804	Widest	236	Unit	40	135	52	7	Positive
DGTS Nanno	DGTS-36-3	762	Widest	236	Unit	40	135	52	7	Positive
DGTS Nanno	DGTS-36-4	760	Widest	236	Unit	40	135	52	7	Positive
DGTS Nanno	DGTS-36-5	758	Widest	236	Unit	40	135	52	7	Positive
DGTS Nanno	DGTS-36-6	756	Widest	236	Unit	40	135	52	7	Positive
DGTS Nanno	DGTS-34-1	738	Widest	236	Unit	40	135	52	7	Positive
DGTS Nanno	DGTS-34-2	736	Widest	236	Unit	40	135	52	7	Positive
DGTS Nanno	DGTS-34-3	734	Widest	236	Unit	40	135	52	7	Positive
DGTS Nanno	DGTS-34-4	732	Widest	236	Unit	40	135	52	7	Positive
DGTS Nanno	DGTS-34-5	730	Widest	236	Unit	40	135	52	7	Positive
DGTS Nanno	DGTS-32-0	712	Widest	236	Unit	40	135	52	7	Positive
DGTS Nanno	DGTS-32-1	710	Widest	236	Unit	40	135	52	7	Positive
DGTS Nanno	DGTS-32-2	708	Widest	236	Unit	40	135	52	7	Positive
DGTS Nanno	DGTS-30-1	682	Widest	236	Unit	40	135	52	7	Positive
DGTS Nanno	DGTS-30-2	680	Widest	236	Unit	40	135	52	7	Positive
MGDG Nanno	MGDG-40-9	842	Widest	663	Unit	40	135	8	7	Positive
MGDG Nanno	MGDG-40-10	840	Widest	661	Unit	40	135	8	7	Positive
MGDG Nanno	MGDG-36-4	796	Widest	617	Unit	40	135	8	7	Positive
MGDG Nanno	MGDG-36-5	794	Widest	615	Unit	40	135	8	7	Positive
MGDG Nanno	MGDG-36-6	792	Widest	613	Unit	40	135	8	7	Positive
MGDG Nanno	MGDG-34-4	768	Widest	589	Unit	40	135	8	7	Positive
MGDG Nanno	MGDG-34-5	766	Widest	587	Unit	40	135	8	7	Positive
MGDG Nanno	MGDG-32-1	746	Widest	567	Unit	40	135	8	7	Positive
MGDG Nanno	MGDG-32-2	744	Widest	565	Unit	40	135	8	7	Positive
PC Nanno	PC-36-5	780	Widest	184	Unit	40	135	34	7	Positive
PC Nanno	PC-36-6	778	Widest	184	Unit	40	135	34	7	Positive
PC Nanno	PC-34-0	762	Widest	184	Unit	40	135	34	7	Positive
PC Nanno	PC-34-1	760	Widest	184	Unit	40	135	34	7	Positive
PC Nanno	PC-34-2	758	Widest	184	Unit	40	135	34	7	Positive
PC Nanno	PC-34-3	756	Widest	184	Unit	40	135	34	7	Positive
PC Nanno	PC-32-0	734	Widest	184	Unit	40	135	34	7	Positive
PC Nanno	PC-32-1	732	Widest	184	Unit	40	135	34	7	Positive
PC Nanno	PC-32-2	730	Widest	184	Unit	40	135	34	7	Positive
PE Nanno	PE-40-6	792	Widest	651	Unit	40	135	20	7	Positive
PE Nanno	PE-40-7	790	Widest	649	Unit	40	135	20	7	Positive
PE Nanno	PE-40-8	788	Widest	647	Unit	40	135	20	7	Positive
PE Nanno	PE-40-9	786	Widest	645	Unit	40	135	20	7	Positive
PE Nanno	PE-40-10	784	Widest	643	Unit	40	135	20	7	Positive
PE Nanno	PE-38-4	768	Widest	627	Unit	40	135	20	7	Positive
PE Nanno	PE-38-5	766	Widest	625	Unit	40	135	20	7	Positive
PE Nanno	PE-38-6	764	Widest	623	Unit	40	135	20	7	Positive
PE Nanno	PE-36-4	740	Widest	599	Unit	40	135	20	7	Positive
PE Nanno	PE-36-5	738	Widest	597	Unit	40	135	20	7	Positive
PE Nanno	PE-36-6	736	Widest	595	Unit	40	135	20	7	Positive
std PE	PE-18-0_18-0	748	Widest	607	Unit	40	135	20	7	Positive
segment 3: from 16 to 40 min
MRM
Compound Group	Compound Name	Precursor Ion	MS1 Res	Product Ion	MS2 Res	Dwell	Fragmentor	Collision Energy	Cell Accelerator Voltage	Polarity
DGTS Nanno	DGTS-40-6	812	Widest	236	Unit	40	135	52	7	Positive
DGTS Nanno	DGTS-40-7	810	Widest	236	Unit	40	135	52	7	Positive
DGTS Nanno	DGTS-40-8	808	Widest	236	Unit	40	135	52	7	Positive
DGTS Nanno	DGTS-40-9	806	Widest	236	Unit	40	135	52	7	Positive
DGTS Nanno	DGTS-40-10	804	Widest	236	Unit	40	135	52	7	Positive
DGTS Nanno	DGTS-36-3	762	Widest	236	Unit	40	135	52	7	Positive
DGTS Nanno	DGTS-36-4	760	Widest	236	Unit	40	135	52	7	Positive
DGTS Nanno	DGTS-36-5	758	Widest	236	Unit	40	135	52	7	Positive
DGTS Nanno	DGTS-36-6	756	Widest	236	Unit	40	135	52	7	Positive
DGTS Nanno	DGTS-34-1	738	Widest	236	Unit	40	135	52	7	Positive
DGTS Nanno	DGTS-34-2	736	Widest	236	Unit	40	135	52	7	Positive
DGTS Nanno	DGTS-34-3	734	Widest	236	Unit	40	135	52	7	Positive
DGTS Nanno	DGTS-34-4	732	Widest	236	Unit	40	135	52	7	Positive
DGTS Nanno	DGTS-34-5	730	Widest	236	Unit	40	135	52	7	Positive
DGTS Nanno	DGTS-32-0	712	Widest	236	Unit	40	135	52	7	Positive
DGTS Nanno	DGTS-32-1	710	Widest	236	Unit	40	135	52	7	Positive
DGTS Nanno	DGTS-32-2	708	Widest	236	Unit	40	135	52	7	Positive
DGTS Nanno	DGTS-30-1	682	Widest	236	Unit	40	135	52	7	Positive
DGTS Nanno	DGTS-30-2	680	Widest	236	Unit	40	135	52	7	Positive
PC Nanno	PC-36-5	780	Widest	184	Unit	40	135	34	7	Positive
PC Nanno	PC-36-6	778	Widest	184	Unit	40	135	34	7	Positive
PC Nanno	PC-34-0	762	Widest	184	Unit	40	135	34	7	Positive
PC Nanno	PC-34-1	760	Widest	184	Unit	40	135	34	7	Positive
PC Nanno	PC-34-2	758	Widest	184	Unit	40	135	34	7	Positive
PC Nanno	PC-34-3	756	Widest	184	Unit	40	135	34	7	Positive
PC Nanno	PC-32-0	734	Widest	184	Unit	40	135	34	7	Positive
PC Nanno	PC-32-1	732	Widest	184	Unit	40	135	34	7	Positive
PC Nanno	PC-32-2	730	Widest	184	Unit	40	135	34	7	Positive
PG Nanno	PG-36-5	786	Widest	597	Unit	40	135	16	7	Positive
PG Nanno	PG-36-6	784	Widest	595	Unit	40	135	16	7	Positive
PG Nanno	PG-32-0	740	Widest	551	Unit	40	135	16	7	Positive
PG Nanno	PG-32-1	738	Widest	549	Unit	40	135	16	7	Positive
PG Nanno	PG-32-2	736	Widest	547	Unit	40	135	16	7	Positive
PI Nanno	PI-32-0	828	Widest	551	Unit	40	135	12	7	Positive
PI Nanno	PI-32-1	826	Widest	549	Unit	40	135	12	7	Positive
PI Nanno	PI-32-2	824	Widest	547	Unit	40	135	12	7	Positive
SQDG Nanno	SQDG-36-5	839	Widest	225	Unit	40	135	56	7	Negative
SQDG Nanno	SQDG-36-6	837	Widest	225	Unit	40	135	56	7	Negative
SQDG Nanno	SQDG-34-1	819	Widest	225	Unit	40	135	56	7	Negative
SQDG Nanno	SQDG-34-2	817	Widest	225	Unit	40	135	56	7	Negative
SQDG Nanno	SQDG-34-3	815	Widest	225	Unit	40	135	56	7	Negative
SQDG Nanno	SQDG-32-1	791	Widest	225	Unit	40	135	56	7	Negative
SQDG Nanno	SQDG-30-0	765	Widest	225	Unit	40	135	56	7	Negative
SQDG Nanno	SQDG-30-1	763	Widest	225	Unit	40	135	56	7	Negative
std SQDG	SQDG-34-0	821	Widest	225	Unit	40	135	56	7	Negative

## Sheet: Phaeodactyllum
S1 Table. Analytical parameters and MRM values used to identify the different glycerolipids. B) P.t.: depending on different retention times during the LC step, 3 segments were defined. Segment 1, from 0 to 7min: DAG, DGDG, MGDG and TAG. Segment 2, from 7 to 16min: DGDG, DGTA, MGDG and PE. Segment3, from 16 to 40 min: DGTA, PA, PC, PG, PI and SQDG.
segment 1: from 0 to 7 min
MRM
Compound Group	Compound Name	Precursor Ion	MS1 Res	Product Ion	MS2 Res	Dwell	Fragmentor	Collision Energy	Cell Accelerator Voltage	Polarity
DAG phaeo	DAG 20-5_16-0	632	Widest	359	Unit	40	135	16	7	Positive
DAG phaeo	DAG 20-5_16-0	632	Widest	313	Unit	40	135	16	7	Positive
DAG phaeo	DAG 20-5_16-1	630	Widest	359	Unit	40	135	16	7	Positive
DAG phaeo	DAG 20-5_16-1	630	Widest	311	Unit	40	135	16	7	Positive
DAG phaeo	DAG 16-0_16-1	584	Widest	313	Unit	40	135	16	7	Positive
DAG phaeo	DAG 16-0_16-1	584	Widest	311	Unit	40	135	16	7	Positive
DAG phaeo	DAG 16-1_16-1	582	Widest	311	Unit	40	135	16	7	Positive
DAG phaeo	DAG 14-0_16-1	556	Widest	311	Unit	40	135	16	7	Positive
DAG phaeo	DAG 14-0_16-1	556	Widest	285	Unit	40	135	16	7	Positive
DGDG Phaeo	DGDG-20-5_18-0	984	Widest	643	Unit	40	135	12	7	Positive
DGDG Phaeo	DGDG-20-5_16-0	956	Widest	615	Unit	40	135	12	7	Positive
DGDG Phaeo	DGDG-20-5_16-1	954	Widest	613	Unit	40	135	12	7	Positive
DGDG Phaeo	DGDG-20-5_16-2	952	Widest	611	Unit	40	135	12	7	Positive
DGDG Phaeo	DGDG-20-5_16-3	950	Widest	609	Unit	40	135	12	7	Positive
DGDG Phaeo	DGDG-20-5_16-4	948	Widest	607	Unit	40	135	12	7	Positive
DGDG Phaeo	DGDG-16-1_16-0	908	Widest	567	Unit	40	135	12	7	Positive
DGDG Phaeo	DGDG-16-1_16-1	906	Widest	565	Unit	40	135	12	7	Positive
DGDG Phaeo	DGDG-16-1_16-2	904	Widest	563	Unit	40	135	12	7	Positive
DGDG Phaeo	DGDG-14-0_16-1	880	Widest	539	Unit	40	135	12	7	Positive
MGDG phaeo	MGDG-20-5_16-2	790	Widest	611	Unit	40	135	8	7	Positive
MGDG phaeo	MGDG-20-5_16-3	788	Widest	609	Unit	40	135	8	7	Positive
MGDG phaeo	MGDG-20-5_16-4	786	Widest	607	Unit	40	135	8	7	Positive
MGDG phaeo	MGDG-16-1_18-0	774	Widest	595	Unit	40	135	8	7	Positive
MGDG phaeo	MGDG-16-1_18-1	772	Widest	593	Unit	40	135	8	7	Positive
MGDG phaeo	MGDG-18-0_16-3	770	Widest	591	Unit	40	135	8	7	Positive
MGDG phaeo	MGDG-18-1_16-3	768	Widest	589	Unit	40	135	8	7	Positive
MGDG phaeo	MGDG-16-0_16-0	748	Widest	569	Unit	40	135	8	7	Positive
MGDG phaeo	MGDG-16-1_16-0	746	Widest	567	Unit	40	135	8	7	Positive
MGDG phaeo	MGDG-16-1_16-1	744	Widest	565	Unit	40	135	8	7	Positive
MGDG phaeo	MGDG-16-1_16-2	742	Widest	563	Unit	40	135	8	7	Positive
MGDG phaeo	MGDG-16-1_16-3	740	Widest	561	Unit	40	135	8	7	Positive
MGDG phaeo	MGDG-16-2_16-3	738	Widest	559	Unit	40	135	8	7	Positive
MGDG phaeo	MGDG-16-3_16-3	736	Widest	557	Unit	40	135	8	7	Positive
MGDG phaeo	MGDG-16-4_16-3	734	Widest	555	Unit	40	135	8	7	Positive
MGDG phaeo	MGDG-14-0_16-0	720	Widest	541	Unit	40	135	8	7	Positive
MGDG phaeo	MGDG-14-0_16-1	718	Widest	539	Unit	40	135	8	7	Positive
MGDG phaeo	MGDG-14-0_16-2	716	Widest	537	Unit	40	135	8	7	Positive
MGDG phaeo	MGDG-14-0_16-3	714	Widest	535	Unit	40	135	8	7	Positive
std DAG	DAG-18-0_22-6	686	Widest	385	Unit	40	135	16	7	Positive
std DAG	DAG-18-0_22-6	686	Widest	341	Unit	40	135	16	7	Positive
TAG phaeo	TAG 20-5_18-1_16-1	894.6	Widest	623.4	Unit	40	135	22	7	Positive
TAG phaeo	TAG 20-5_18-1_16-1	894.6	Widest	595.4	Unit	40	135	22	7	Positive
TAG phaeo	TAG 20-5_18-1_16-1	894.6	Widest	575.4	Unit	40	135	22	7	Positive
TAG phaeo	TAG 20-5_16-0_16-0	870.6	Widest	597.4	Unit	40	135	22	7	Positive
TAG phaeo	TAG 20-5_16-0_16-0	870.6	Widest	551.4	Unit	40	135	22	7	Positive
TAG phaeo	TAG 20-5_16-0_16-1	868.6	Widest	597.4	Unit	40	135	22	7	Positive
TAG phaeo	TAG 20-5_16-0_16-1	868.6	Widest	595.4	Unit	40	135	22	7	Positive
TAG phaeo	TAG 20-5_16-0_16-1	868.6	Widest	549.4	Unit	40	135	22	7	Positive
TAG phaeo	TAG 20-5_16-1_16-1	866.6	Widest	595.4	Unit	40	135	22	7	Positive
TAG phaeo	TAG 20-5_16-1_16-1	866.6	Widest	547.4	Unit	40	135	22	7	Positive
TAG phaeo	TAG 20-5_16-1_16-2	864.6	Widest	595.4	Unit	40	135	22	7	Positive
TAG phaeo	TAG 20-5_16-1_16-2	864.6	Widest	593.4	Unit	40	135	22	7	Positive
TAG phaeo	TAG 20-5_16-1_16-2	864.6	Widest	545.4	Unit	40	135	22	7	Positive
TAG phaeo	TAG 16-1_18-1_16-0	848.6	Widest	577.4	Unit	40	135	22	7	Positive
TAG phaeo	TAG 16-1_18-1_16-0	848.6	Widest	575.4	Unit	40	135	22	7	Positive
TAG phaeo	TAG 16-1_18-1_16-0	848.6	Widest	549.4	Unit	40	135	22	7	Positive
TAG phaeo	TAG 16-1_18-1_16-1	846.6	Widest	575.4	Unit	40	135	22	7	Positive
TAG phaeo	TAG 16-1_18-1_16-1	846.6	Widest	547.4	Unit	40	135	22	7	Positive
TAG phaeo	TAG 20-5_14-0_16-1	840.6	Widest	595.4	Unit	40	135	22	7	Positive
TAG phaeo	TAG 20-5_14-0_16-1	840.6	Widest	569.4	Unit	40	135	22	7	Positive
TAG phaeo	TAG 20-5_14-0_16-1	840.6	Widest	521.4	Unit	40	135	22	7	Positive
TAG phaeo	TAG 16-0_16-0_16-1	822.6	Widest	551.4	Unit	40	135	22	7	Positive
TAG phaeo	TAG 16-0_16-0_16-1	822.6	Widest	549.4	Unit	40	135	22	7	Positive
TAG phaeo	TAG 16-1_16-1_16-0	820.6	Widest	549.4	Unit	40	135	22	7	Positive
TAG phaeo	TAG 16-1_16-1_16-0	820.6	Widest	547.4	Unit	40	135	22	7	Positive
TAG phaeo	TAG 16-1_16-1_16-1	818.6	Widest	547.4	Unit	40	135	22	7	Positive
TAG phaeo	TAG 16-1_16-1_16-2 and 16-3_16-1_16-0	816.6	Widest	549.4	Unit	40	135	22	7	Positive
TAG phaeo	TAG 16-1_16-1_16-2 and 16-3_16-1_16-0	816.6	Widest	547.4	Unit	40	135	22	7	Positive
TAG phaeo	TAG 16-1_16-1_16-2 and 16-3_16-1_16-0	816.6	Widest	545.4	Unit	40	135	22	7	Positive
TAG phaeo	TAG 16-3_16-1_16-1	814.6	Widest	547.4	Unit	40	135	22	7	Positive
TAG phaeo	TAG 16-3_16-1_16-1	814.6	Widest	543.4	Unit	40	135	22	7	Positive
TAG phaeo	TAG 14-0_16-1_16-0	794.6	Widest	549.6	Unit	40	135	22	7	Positive
TAG phaeo	TAG 14-0_16-1_16-0	794.6	Widest	523.6	Unit	40	135	22	7	Positive
TAG phaeo	TAG 14-0_16-1_16-0	794.6	Widest	521.6	Unit	40	135	22	7	Positive
TAG phaeo	TAG 14-0_16-1_16-1	792.6	Widest	547.4	Unit	40	135	22	7	Positive
TAG phaeo	TAG 14-0_16-1_16-1	792.6	Widest	521.4	Unit	40	135	22	7	Positive
TAG phaeo	TAG 14-0_16-0_14-0	768.6	Widest	523.4	Unit	40	135	22	7	Positive
TAG phaeo	TAG 14-0_16-0_14-0	768.6	Widest	495.4	Unit	40	135	22	7	Positive
TAG phaeo	TAG 14-0_16-1_14-0	766.6	Widest	521.4	Unit	40	135	22	7	Positive
TAG phaeo	TAG 14-0_16-1_14-0	766.6	Widest	495.4	Unit	40	135	22	7	Positive
segment 2: from 7 to 16 min
MRM
Compound Group	Compound Name	Precursor Ion	MS1 Res	Product Ion	MS2 Res	Dwell	Fragmentor	Collision Energy	Cell Accelerator Voltage	Polarity
DGDG Phaeo	DGDG-20-5_18-0	984	Widest	643	Unit	40	135	12	7	Positive
DGDG Phaeo	DGDG-20-5_16-0	956	Widest	615	Unit	40	135	12	7	Positive
DGDG Phaeo	DGDG-20-5_16-1	954	Widest	613	Unit	40	135	12	7	Positive
DGDG Phaeo	DGDG-20-5_16-2	952	Widest	611	Unit	40	135	12	7	Positive
DGDG Phaeo	DGDG-20-5_16-3	950	Widest	609	Unit	40	135	12	7	Positive
DGDG Phaeo	DGDG-20-5_16-4	948	Widest	607	Unit	40	135	12	7	Positive
DGDG Phaeo	DGDG-16-1_16-0	908	Widest	567	Unit	40	135	12	7	Positive
DGDG Phaeo	DGDG-16-1_16-1	906	Widest	565	Unit	40	135	12	7	Positive
DGDG Phaeo	DGDG-16-1_16-2	904	Widest	563	Unit	40	135	12	7	Positive
DGDG Phaeo	DGDG-14-0_16-1	880	Widest	539	Unit	40	135	12	7	Positive
DGTA phaeo	DGTA-22-6_22-6	856	Widest	236	Unit	40	135	52	7	Positive
DGTA phaeo	DGTA-20-5_22-5	832	Widest	236	Unit	40	135	52	7	Positive
DGTA phaeo	DGTA-20-5_22-6	830	Widest	236	Unit	40	135	52	7	Positive
DGTA phaeo	DGTA-20-4_20-5	806	Widest	236	Unit	40	135	52	7	Positive
DGTA phaeo	DGTA-20-5_20-5	804	Widest	236	Unit	40	135	52	7	Positive
DGTA phaeo	DGTA-20-5_18-1	784	Widest	236	Unit	40	135	52	7	Positive
DGTA phaeo	DGTA-20-5_18-2	782	Widest	236	Unit	40	135	52	7	Positive
DGTA phaeo	DGTA-20-5_18-3	780	Widest	236	Unit	40	135	52	7	Positive
DGTA phaeo	DGTA-20-5_18-4	778	Widest	236	Unit	40	135	52	7	Positive
DGTA phaeo	DGTA-20-5_16-0	758	Widest	236	Unit	40	135	52	7	Positive
DGTA phaeo	DGTA-20-5_16-1	756	Widest	236	Unit	40	135	52	7	Positive
DGTA phaeo	DGTA-20-5_16-2	754	Widest	236	Unit	40	135	52	7	Positive
DGTA phaeo	DGTA-20-5_16-3	752	Widest	236	Unit	40	135	52	7	Positive
DGTA phaeo	DGTA-16-1_18-1	736	Widest	236	Unit	40	135	52	7	Positive
DGTA phaeo	DGTA-16-1_18-2	734	Widest	236	Unit	40	135	52	7	Positive
DGTA phaeo	DGTA-16-1_18-3	732	Widest	236	Unit	40	135	52	7	Positive
DGTA phaeo	DGTA-14-0_20-5	730	Widest	236	Unit	40	135	52	7	Positive
DGTA phaeo	DGTA-16-0_16-1	710	Widest	236	Unit	40	135	52	7	Positive
DGTA phaeo	DGTA-16-1_16-1	708	Widest	236	Unit	40	135	52	7	Positive
DGTA phaeo	DGTA-16-1_16-2	706	Widest	236	Unit	40	135	52	7	Positive
DGTA phaeo	DGTA-14-0_18-4	704	Widest	236	Unit	40	135	52	7	Positive
DGTA phaeo	DGTA-14-0_16-1	682	Widest	236	Unit	40	135	52	7	Positive
DGTA phaeo	DGTA-14-0_16-2	680	Widest	236	Unit	40	135	52	7	Positive
MGDG phaeo	MGDG-20-5_16-2	790	Widest	611	Unit	40	135	8	7	Positive
MGDG phaeo	MGDG-20-5_16-3	788	Widest	609	Unit	40	135	8	7	Positive
MGDG phaeo	MGDG-20-5_16-4	786	Widest	607	Unit	40	135	8	7	Positive
MGDG phaeo	MGDG-16-1_18-0	774	Widest	595	Unit	40	135	8	7	Positive
MGDG phaeo	MGDG-16-1_18-1	772	Widest	593	Unit	40	135	8	7	Positive
MGDG phaeo	MGDG-18-0_16-3	770	Widest	591	Unit	40	135	8	7	Positive
MGDG phaeo	MGDG-18-1_16-3	768	Widest	589	Unit	40	135	8	7	Positive
MGDG phaeo	MGDG-16-0_16-0	748	Widest	569	Unit	40	135	8	7	Positive
MGDG phaeo	MGDG-16-1_16-0	746	Widest	567	Unit	40	135	8	7	Positive
MGDG phaeo	MGDG-16-1_16-1	744	Widest	565	Unit	40	135	8	7	Positive
MGDG phaeo	MGDG-16-1_16-2	742	Widest	563	Unit	40	135	8	7	Positive
MGDG phaeo	MGDG-16-1_16-3	740	Widest	561	Unit	40	135	8	7	Positive
MGDG phaeo	MGDG-16-2_16-3	738	Widest	559	Unit	40	135	8	7	Positive
MGDG phaeo	MGDG-16-3_16-3	736	Widest	557	Unit	40	135	8	7	Positive
MGDG phaeo	MGDG-16-4_16-3	734	Widest	555	Unit	40	135	8	7	Positive
MGDG phaeo	MGDG-14-0_16-0	720	Widest	541	Unit	40	135	8	7	Positive
MGDG phaeo	MGDG-14-0_16-1	718	Widest	539	Unit	40	135	8	7	Positive
MGDG phaeo	MGDG-14-0_16-2	716	Widest	537	Unit	40	135	8	7	Positive
MGDG phaeo	MGDG-14-0_16-3	714	Widest	535	Unit	40	135	8	7	Positive
PE phaeo	PE-20-5_22-6	810	Widest	669	Unit	40	135	20	7	Positive
PE phaeo	PE-20-5_20-4	786	Widest	645	Unit	40	135	20	7	Positive
PE phaeo	PE-20-5_20-5	784	Widest	643	Unit	40	135	20	7	Positive
PE phaeo	PE-20-5_18-2	762	Widest	621	Unit	40	135	20	7	Positive
PE phaeo	PE-20-5_18-3	760	Widest	619	Unit	40	135	20	7	Positive
PE phaeo	PE-20-5_18-4	758	Widest	617	Unit	40	135	20	7	Positive
PE phaeo	PE-20-5_16-1	736	Widest	595	Unit	40	135	20	7	Positive
PE phaeo	PE-20-5_16-2	734	Widest	593	Unit	40	135	20	7	Positive
std PE	PE-18-0_18-0	748	Widest	607	Unit	40	135	20	7	Positive
segment 3: from 16 to 40 min
MRM
Compound Group	Compound Name	Precursor Ion	MS1 Res	Product Ion	MS2 Res	Dwell	Fragmentor	Collision Energy	Cell Accelerator Voltage	Polarity
DGTA phaeo	DGTA-22-6_22-6	856	Widest	236	Unit	40	135	52	7	Positive
DGTA phaeo	DGTA-20-5_22-5	832	Widest	236	Unit	40	135	52	7	Positive
DGTA phaeo	DGTA-20-5_22-6	830	Widest	236	Unit	40	135	52	7	Positive
DGTA phaeo	DGTA-20-4_20-5	806	Widest	236	Unit	40	135	52	7	Positive
DGTA phaeo	DGTA-20-5_20-5	804	Widest	236	Unit	40	135	52	7	Positive
DGTA phaeo	DGTA-20-5_18-1	784	Widest	236	Unit	40	135	52	7	Positive
DGTA phaeo	DGTA-20-5_18-2	782	Widest	236	Unit	40	135	52	7	Positive
DGTA phaeo	DGTA-20-5_18-3	780	Widest	236	Unit	40	135	52	7	Positive
DGTA phaeo	DGTA-20-5_18-4	778	Widest	236	Unit	40	135	52	7	Positive
DGTA phaeo	DGTA-20-5_16-0	758	Widest	236	Unit	40	135	52	7	Positive
DGTA phaeo	DGTA-20-5_16-1	756	Widest	236	Unit	40	135	52	7	Positive
DGTA phaeo	DGTA-20-5_16-2	754	Widest	236	Unit	40	135	52	7	Positive
DGTA phaeo	DGTA-20-5_16-3	752	Widest	236	Unit	40	135	52	7	Positive
DGTA phaeo	DGTA-16-1_18-1	736	Widest	236	Unit	40	135	52	7	Positive
DGTA phaeo	DGTA-16-1_18-2	734	Widest	236	Unit	40	135	52	7	Positive
DGTA phaeo	DGTA-16-1_18-3	732	Widest	236	Unit	40	135	52	7	Positive
DGTA phaeo	DGTA-14-0_20-5	730	Widest	236	Unit	40	135	52	7	Positive
DGTA phaeo	DGTA-16-0_16-1	710	Widest	236	Unit	40	135	52	7	Positive
DGTA phaeo	DGTA-16-1_16-1	708	Widest	236	Unit	40	135	52	7	Positive
DGTA phaeo	DGTA-16-1_16-2	706	Widest	236	Unit	40	135	52	7	Positive
DGTA phaeo	DGTA-14-0_18-4	704	Widest	236	Unit	40	135	52	7	Positive
DGTA phaeo	DGTA-14-0_16-1	682	Widest	236	Unit	40	135	52	7	Positive
DGTA phaeo	DGTA-14-0_16-2	680	Widest	236	Unit	40	135	52	7	Positive
PC Phaeo	PC-20-5_22-6	852	Widest	184	Unit	40	135	34	7	Positive
PC Phaeo	PC-20-5_20-4	828	Widest	184	Unit	40	135	34	7	Positive
PC Phaeo	PC-20-5_20-5	826	Widest	184	Unit	40	135	34	7	Positive
PC Phaeo	PC-20-5_18-2	804	Widest	184	Unit	40	135	34	7	Positive
PC Phaeo	PC-20-5_18-3	802	Widest	184	Unit	40	135	34	7	Positive
PC Phaeo	PC-20-5_18-4	800	Widest	184	Unit	40	135	34	7	Positive
PC Phaeo	PC-18-2_18-1	784	Widest	184	Unit	40	135	34	7	Positive
PC Phaeo	PC-18-2_18-2	782	Widest	184	Unit	40	135	34	7	Positive
PC Phaeo	PC-20-5_16-0	780	Widest	184	Unit	40	135	34	7	Positive
PC Phaeo	PC-20-5_16-1	778	Widest	184	Unit	40	135	34	7	Positive
PC Phaeo	PC-20-5_16-2	776	Widest	184	Unit	40	135	34	7	Positive
PC Phaeo	PC-16-1_18-1	758	Widest	184	Unit	40	135	34	7	Positive
PC Phaeo	PC-16-1_18-2	756	Widest	184	Unit	40	135	34	7	Positive
PC Phaeo	PC-16-1_18-3	754	Widest	184	Unit	40	135	34	7	Positive
PC Phaeo	PC-16-1_18-4	752	Widest	184	Unit	40	135	34	7	Positive
PC Phaeo	PC-16-1_16-0	732	Widest	184	Unit	40	135	34	7	Positive
PC Phaeo	PC-16-1_16-1	730	Widest	184	Unit	40	135	34	7	Positive
PC Phaeo	PC-16-1_16-2	728	Widest	184	Unit	40	135	34	7	Positive
PC Phaeo	PC-16-1_16-3	726	Widest	184	Unit	40	135	34	7	Positive
PC Phaeo	PC-14-0_16-1	704	Widest	184	Unit	40	135	34	7	Positive
PG phaeo	PG-20-5_16-0	786	Widest	597	Unit	40	135	16	7	Positive
PG phaeo	PG-20-5_16-1	784	Widest	595	Unit	40	135	16	7	Positive
PG phaeo	PG-16-1_16-0	738	Widest	549	Unit	40	135	16	7	Positive
PG phaeo	PG-16-1_16-1	736	Widest	547	Unit	40	135	16	7	Positive
PI phaeo	PI-16-1_16-0	826	Widest	549	Unit	40	135	12	7	Positive
SQDG phaeo	SQDG 20-5_24-0	951	Widest	225	Unit	40	135	56	7	Negative
SQDG phaeo	SQDG 16-1_24-0	903	Widest	225	Unit	40	135	56	7	Negative
SQDG phaeo	SQDG 16-2_24-0	901	Widest	225	Unit	40	135	56	7	Negative
SQDG phaeo	SQDG 14-0_24-0	879	Widest	225	Unit	40	135	56	7	Negative
SQDG phaeo	SQDG 20-5_16-0	839	Widest	225	Unit	40	135	56	7	Negative
SQDG phaeo	SQDG 20-5_14-0	811	Widest	225	Unit	40	135	56	7	Negative
SQDG phaeo	SQDG 16-1_16-0	791	Widest	225	Unit	40	135	56	7	Negative
SQDG phaeo	SQDG 16-2_16-0	789	Widest	225	Unit	40	135	56	7	Negative
SQDG phaeo	SQDG 16-1_16-2	787	Widest	225	Unit	40	135	56	7	Negative
SQDG phaeo	SQDG 14-0_16-0	765	Widest	225	Unit	40	135	56	7	Negative
SQDG phaeo	SQDG 14-0_16-1	763	Widest	225	Unit	40	135	56	7	Negative
SQDG phaeo	SQDG 14-0_16-2	761	Widest	225	Unit	40	135	56	7	Negative
std SQDG	SQDG-34-0	821	Widest	225	Unit	40	135	56	7	Negative

## Sheet: Arabidopsis
S1 Table. Analytical parameters and MRM values used to identify the different glycerolipids. C) A.t.: depending on different retention times during the LC step, 3 segments were defined. Segment 1, from 0 to 7min: DAG, DGDG, MGDG and TAG. Segment 2, from 7 to 16min: DGDG, MGDG and PE. Segment3, from 16 to 40 min: DPG, PA, PC, PG, PI, PS and SQDG.
segment 1: from 0 to 7 min
MRM
Compound Group	Compound Name	Precursor Ion	MS1 Res	Product Ion	MS2 Res	Dwell	Fragmentor	Collision Energy	Cell Accelerator Voltage	Polarity
DAG arabido	DAG-18-1_18-1	638	Widest	339	Unit	30	135	16	7	Positive
DAG arabido	DAG-18-2_18-1	636	Widest	339	Unit	30	135	16	7	Positive
DAG arabido	DAG-18-2_18-1	636	Widest	337	Unit	30	135	16	7	Positive
DAG arabido	DAG-18-3_18-1	634	Widest	339	Unit	30	135	16	7	Positive
DAG arabido	DAG-18-3_18-1	634	Widest	335	Unit	30	135	16	7	Positive
DAG arabido	DAG-18-3_18-2	632	Widest	337	Unit	30	135	16	7	Positive
DAG arabido	DAG-18-3_18-2	632	Widest	335	Unit	30	135	16	7	Positive
DAG arabido	DAG-18-3_18-3	630	Widest	335	Unit	30	135	16	7	Positive
DAG arabido	DAG-16-0_18-1	612	Widest	339	Unit	30	135	16	7	Positive
DAG arabido	DAG-16-0_18-1	612	Widest	313	Unit	30	135	16	7	Positive
DAG arabido	DAG-16-0_18-2	610	Widest	337	Unit	30	135	16	7	Positive
DAG arabido	DAG-16-0_18-2	610	Widest	313	Unit	30	135	16	7	Positive
DAG arabido	DAG-16-0_18-3	608	Widest	335	Unit	30	135	16	7	Positive
DAG arabido	DAG-16-0_18-3	608	Widest	313	Unit	30	135	16	7	Positive
DAG arabido	DAG-16-1_18-3	606	Widest	335	Unit	30	135	16	7	Positive
DAG arabido	DAG-16-1_18-3	606	Widest	311	Unit	30	135	16	7	Positive
DAG arabido	DAG-16-0_16-1	584	Widest	313	Unit	30	135	16	7	Positive
DAG arabido	DAG-16-0_16-1	584	Widest	311	Unit	30	135	16	7	Positive
DGDG Arabido	DGDG-36-1	964	Widest	623	Unit	30	135	8	7	Positive
DGDG Arabido	DGDG-36-2	962	Widest	621	Unit	30	135	8	7	Positive
DGDG Arabido	DGDG-36-3	960	Widest	619	Unit	30	135	8	7	Positive
DGDG Arabido	DGDG-36-4	958	Widest	617	Unit	30	135	8	7	Positive
DGDG Arabido	DGDG-36-5	956	Widest	615	Unit	30	135	8	7	Positive
DGDG Arabido	DGDG-36-6	954	Widest	613	Unit	30	135	8	7	Positive
DGDG Arabido	DGDG-34-0	938	Widest	597	Unit	30	135	8	7	Positive
DGDG Arabido	DGDG-34-1	936	Widest	595	Unit	30	135	8	7	Positive
DGDG Arabido	DGDG-34-2	934	Widest	593	Unit	30	135	8	7	Positive
DGDG Arabido	DGDG-34-3	932	Widest	591	Unit	30	135	8	7	Positive
DGDG Arabido	DGDG-34-4	930	Widest	589	Unit	30	135	8	7	Positive
DGDG Arabido	DGDG-34-5	928	Widest	587	Unit	30	135	8	7	Positive
DGDG Arabido	DGDG-34-6	926	Widest	585	Unit	30	135	8	7	Positive
DGDG Arabido	DGDG-32-1	908	Widest	567	Unit	30	135	8	7	Positive
DGDG Arabido	DGDG-32-2	906	Widest	565	Unit	30	135	8	7	Positive
DGDG Arabido	DGDG-32-3	904	Widest	563	Unit	30	135	8	7	Positive
MGDG Arabido	MGDG-36-1	802	Widest	623	Unit	30	135	8	7	Positive
MGDG Arabido	MGDG-36-2	800	Widest	621	Unit	30	135	8	7	Positive
MGDG Arabido	MGDG-36-4	796	Widest	617	Unit	30	135	8	7	Positive
MGDG Arabido	MGDG-36-5	794	Widest	615	Unit	30	135	8	7	Positive
MGDG Arabido	MGDG-36-6	792	Widest	613	Unit	30	135	8	7	Positive
MGDG Arabido	MGDG-34-0	776	Widest	597	Unit	30	135	8	7	Positive
MGDG Arabido	MGDG-34-3	770	Widest	591	Unit	30	135	8	7	Positive
MGDG Arabido	MGDG-34-4	768	Widest	589	Unit	30	135	8	7	Positive
MGDG Arabido	MGDG-34-5	766	Widest	587	Unit	30	135	8	7	Positive
MGDG Arabido	MGDG-34-6	764	Widest	585	Unit	30	135	8	7	Positive
MGDG Arabido	MGDG-32-0	748	Widest	569	Unit	30	135	8	7	Positive
MGDG Arabido	MGDG-32-1	746	Widest	567	Unit	30	135	8	7	Positive
MGDG Arabido	MGDG-32-2	744	Widest	565	Unit	30	135	8	7	Positive
MGDG Arabido	MGDG-32-3	742	Widest	563	Unit	30	135	8	7	Positive
std DAG	DAG-18-0_22-6	686	Widest	385	Unit	30	135	16	7	Positive
std DAG	DAG-18-0_22-6	686	Widest	341	Unit	30	135	16	7	Positive
TAG arabido	TAG-20-0_18-1_18-3	928.6	Widest	633.4	Unit	30	135	22	7	Positive
TAG arabido	TAG-20-0_18-1_18-3	928.6	Widest	629.4	Unit	30	135	22	7	Positive
TAG arabido	TAG-20-0_18-1_18-3	928.6	Widest	599.4	Unit	30	135	22	7	Positive
TAG arabido	TAG-20-1_18-3_18-1	926.6	Widest	631.4	Unit	30	135	22	7	Positive
TAG arabido	TAG-20-1_18-3_18-1	926.6	Widest	627.4	Unit	30	135	22	7	Positive
TAG arabido	TAG-20-1_18-3_18-1	926.6	Widest	599.4	Unit	30	135	22	7	Positive
TAG arabido	TAG-20-1_18-3_18-3	922.6	Widest	627.4	Unit	30	135	22	7	Positive
TAG arabido	TAG-20-1_18-3_18-3	922.6	Widest	595.4	Unit	30	135	22	7	Positive
TAG arabido	TAG-18-1_18-1_18-0	904.4	Widest	605.4	Unit	30	135	22	7	Positive
TAG arabido	TAG-18-1_18-1_18-0	904.4	Widest	603.4	Unit	30	135	22	7	Positive
TAG arabido	TAG-18-1_18-1_18-1	902.4	Widest	603.4	Unit	30	135	22	7	Positive
TAG arabido	TAG-18-1_18-1_18-2	900.4	Widest	603.4	Unit	30	135	22	7	Positive
TAG arabido	TAG-18-1_18-1_18-2	900.4	Widest	601.4	Unit	30	135	22	7	Positive
TAG arabido	TAG-18-1_18-3_18-1	898.4	Widest	603.4	Unit	30	135	22	7	Positive
TAG arabido	TAG-18-1_18-3_18-1	898.4	Widest	599.4	Unit	30	135	22	7	Positive
TAG arabido	TAG-18-1_18-3_18-2	896.4	Widest	601.4	Unit	30	135	22	7	Positive
TAG arabido	TAG-18-1_18-3_18-2	896.4	Widest	599.4	Unit	30	135	22	7	Positive
TAG arabido	TAG-18-1_18-3_18-2	896.4	Widest	597.4	Unit	30	135	22	7	Positive
TAG arabido	TAG-18-1_18-3_18-3	894.4	Widest	599.4	Unit	30	135	22	7	Positive
TAG arabido	TAG-18-1_18-3_18-3	894.4	Widest	595.4	Unit	30	135	22	7	Positive
TAG arabido	TAG-18-2_18-3_18-3	892.4	Widest	597.4	Unit	30	135	22	7	Positive
TAG arabido	TAG-18-2_18-3_18-3	892.4	Widest	595.4	Unit	30	135	22	7	Positive
TAG arabido	TAG-18-3_18-3_18-3	890.4	Widest	595.4	Unit	30	135	22	7	Positive
TAG arabido	TAG-16-0_18-0_18-1	878.4	Widest	605.4	Unit	30	135	22	7	Positive
TAG arabido	TAG-16-0_18-0_18-1	878.4	Widest	579.4	Unit	30	135	22	7	Positive
TAG arabido	TAG-16-0_18-0_18-1	878.4	Widest	577.4	Unit	30	135	22	7	Positive
TAG arabido	TAG-16-0_18-1_18-1	876.4	Widest	603.4	Unit	30	135	22	7	Positive
TAG arabido	TAG-16-0_18-1_18-1	876.4	Widest	577.4	Unit	30	135	22	7	Positive
TAG arabido	TAG-16-0_18-2_18-1	874.4	Widest	601.4	Unit	30	135	22	7	Positive
TAG arabido	TAG-16-0_18-2_18-1	874.4	Widest	577.4	Unit	30	135	22	7	Positive
TAG arabido	TAG-16-0_18-2_18-1	874.4	Widest	575.4	Unit	30	135	22	7	Positive
TAG arabido	TAG-16-0_18-3_18-1	872.4	Widest	599.4	Unit	30	135	22	7	Positive
TAG arabido	TAG-16-0_18-3_18-1	872.4	Widest	577.4	Unit	30	135	22	7	Positive
TAG arabido	TAG-16-0_18-3_18-1	872.4	Widest	573.4	Unit	30	135	22	7	Positive
TAG arabido	TAG-16-0_18-2_18-3	870.4	Widest	597.4	Unit	30	135	22	7	Positive
TAG arabido	TAG-16-0_18-2_18-3	870.4	Widest	575.4	Unit	30	135	22	7	Positive
TAG arabido	TAG-16-0_18-2_18-3	870.4	Widest	573.4	Unit	30	135	22	7	Positive
TAG arabido	TAG-16-0_18-3_18-3	868.6	Widest	595.4	Unit	30	135	22	7	Positive
TAG arabido	TAG-16-0_18-3_18-3	868.6	Widest	573.4	Unit	30	135	22	7	Positive
TAG arabido	TAG-16-1_18-3_18-3	866.4	Widest	595.4	Unit	30	135	22	7	Positive
TAG arabido	TAG-16-1_18-3_18-3	866.4	Widest	571.4	Unit	30	135	22	7	Positive
TAG arabido	TAG-16-0_18-1_16-0	850.4	Widest	577.4	Unit	30	135	22	7	Positive
TAG arabido	TAG-16-0_18-1_16-0	850.4	Widest	551.4	Unit	30	135	22	7	Positive
TAG arabido	TAG-16-0_18-2_16-0	848.4	Widest	575.4	Unit	30	135	22	7	Positive
TAG arabido	TAG-16-0_18-2_16-0	848.4	Widest	551.4	Unit	30	135	22	7	Positive
TAG arabido	TAG-16-0_18-3_16-0	846.4	Widest	573.4	Unit	30	135	22	7	Positive
TAG arabido	TAG-16-0_18-3_16-0	846.4	Widest	551.4	Unit	30	135	22	7	Positive
TAG arabido	TAG-16-0_18-3_16-1	844.4	Widest	573.4	Unit	30	135	22	7	Positive
TAG arabido	TAG-16-0_18-3_16-1	844.4	Widest	571.4	Unit	30	135	22	7	Positive
TAG arabido	TAG-16-0_18-3_16-1	844.4	Widest	547.4	Unit	30	135	22	7	Positive
TAG arabido	TAG-16-1_16-1_18-3	842.4	Widest	571.4	Unit	30	135	22	7	Positive
TAG arabido	TAG-16-1_16-1_18-3	842.4	Widest	547.4	Unit	30	135	22	7	Positive
TAG arabido	TAG-16-0_16-3_18-3	840.4	Widest	573.4	Unit	30	135	22	7	Positive
TAG arabido	TAG-16-0_16-3_18-3	840.4	Widest	567.4	Unit	30	135	22	7	Positive
TAG arabido	TAG-16-0_16-3_18-3	840.4	Widest	545.4	Unit	30	135	22	7	Positive
segment 2: from 7 to 16 min
MRM
Compound Group	Compound Name	Precursor Ion	MS1 Res	Product Ion	MS2 Res	Dwell	Fragmentor	Collision Energy	Cell Accelerator Voltage	Polarity
DGDG Arabido	DGDG-36-0	966	Widest	625	Unit	30	135	8	7	Positive
DGDG Arabido	DGDG-36-1	964	Widest	623	Unit	30	135	8	7	Positive
DGDG Arabido	DGDG-36-2	962	Widest	621	Unit	30	135	8	7	Positive
DGDG Arabido	DGDG-36-3	960	Widest	619	Unit	30	135	8	7	Positive
DGDG Arabido	DGDG-36-4	958	Widest	617	Unit	30	135	8	7	Positive
DGDG Arabido	DGDG-36-5	956	Widest	615	Unit	30	135	8	7	Positive
DGDG Arabido	DGDG-36-6	954	Widest	613	Unit	30	135	8	7	Positive
DGDG Arabido	DGDG-34-0	938	Widest	597	Unit	30	135	8	7	Positive
DGDG Arabido	DGDG-34-1	936	Widest	595	Unit	30	135	8	7	Positive
DGDG Arabido	DGDG-34-2	934	Widest	593	Unit	30	135	8	7	Positive
DGDG Arabido	DGDG-34-3	932	Widest	591	Unit	30	135	8	7	Positive
DGDG Arabido	DGDG-34-4	930	Widest	589	Unit	30	135	8	7	Positive
DGDG Arabido	DGDG-34-5	928	Widest	587	Unit	30	135	8	7	Positive
DGDG Arabido	DGDG-34-6	926	Widest	585	Unit	30	135	8	7	Positive
DGDG Arabido	DGDG-32-1	908	Widest	567	Unit	30	135	8	7	Positive
DGDG Arabido	DGDG-32-2	906	Widest	565	Unit	30	135	8	7	Positive
DGDG Arabido	DGDG-32-3	904	Widest	563	Unit	30	135	8	7	Positive
MGDG Arabido	MGDG-36-1	802	Widest	623	Unit	30	135	8	7	Positive
MGDG Arabido	MGDG-36-2	800	Widest	621	Unit	30	135	8	7	Positive
MGDG Arabido	MGDG-36-4	796	Widest	617	Unit	30	135	8	7	Positive
MGDG Arabido	MGDG-36-5	794	Widest	615	Unit	30	135	8	7	Positive
MGDG Arabido	MGDG-36-6	792	Widest	613	Unit	30	135	8	7	Positive
MGDG Arabido	MGDG-34-0	776	Widest	597	Unit	30	135	8	7	Positive
MGDG Arabido	MGDG-34-3	770	Widest	591	Unit	30	135	8	7	Positive
MGDG Arabido	MGDG-34-4	768	Widest	589	Unit	30	135	8	7	Positive
MGDG Arabido	MGDG-34-5	766	Widest	587	Unit	30	135	8	7	Positive
MGDG Arabido	MGDG-34-6	764	Widest	585	Unit	30	135	8	7	Positive
MGDG Arabido	MGDG-32-0	748	Widest	569	Unit	30	135	8	7	Positive
MGDG Arabido	MGDG-32-1	746	Widest	567	Unit	30	135	8	7	Positive
MGDG Arabido	MGDG-32-2	744	Widest	565	Unit	30	135	8	7	Positive
MGDG Arabido	MGDG-32-3	742	Widest	563	Unit	30	135	8	7	Positive
PE Arabido	PE-36-1	746	Widest	605	Unit	30	135	20	7	Positive
PE Arabido	PE-36-2	744	Widest	603	Unit	30	135	20	7	Positive
PE Arabido	PE-36-3	742	Widest	601	Unit	30	135	20	7	Positive
PE Arabido	PE-36-4	740	Widest	599	Unit	30	135	20	7	Positive
PE Arabido	PE-36-5	738	Widest	597	Unit	30	135	20	7	Positive
PE Arabido	PE-36-6	736	Widest	595	Unit	30	135	20	7	Positive
PE Arabido	PE-34-1	718	Widest	577	Unit	30	135	20	7	Positive
PE Arabido	PE-34-2	716	Widest	575	Unit	30	135	20	7	Positive
PE Arabido	PE-34-3	714	Widest	573	Unit	30	135	20	7	Positive
PE Arabido	PE-34-4	712	Widest	571	Unit	30	135	20	7	Positive
PE Arabido	PE-32-1	690	Widest	549	Unit	30	135	20	7	Positive
PE Arabido	PE-32-2	688	Widest	547	Unit	30	135	20	7	Positive
std PE	PE-36-0	748	Widest	607	Unit	30	135	20	7	Positive
segment 3: from 16 to 40 min
MRM
Compound Group	Compound Name	Precursor Ion	MS1 Res	Product Ion	MS2 Res	Dwell	Fragmentor	Collision Energy	Cell Accelerator Voltage	Polarity
DPG Arabido	DPG_72-7__18-2_18-2_18-2_18-1_ ou _18-3_18-2_18-1_18-1	1450	Widest	697	Unit	50	135	44	7	Negative
DPG Arabido	DPG_72-7__18-2_18-2_18-2_18-1_ ou _18-3_18-2_18-1_18-1	1450	Widest	695	Unit	50	135	44	7	Negative
DPG Arabido	DPG_72-7__18-2_18-2_18-2_18-1_ ou _18-3_18-2_18-1_18-1	1450	Widest	693	Unit	50	135	44	7	Negative
DPG Arabido	DPG_72-8__18-2_18-2_18-2_18-2_ ou _18-3_18-3_18-1_18-1_ou_18-3_18-2_18-2_18-1	1448	Widest	699	Unit	50	135	44	7	Negative
DPG Arabido	DPG_72-8__18-2_18-2_18-2_18-2_ ou _18-3_18-3_18-1_18-1_ou_18-3_18-2_18-2_18-1	1448	Widest	697	Unit	50	135	44	7	Negative
DPG Arabido	DPG_72-8__18-2_18-2_18-2_18-2_ ou _18-3_18-3_18-1_18-1_ou_18-3_18-2_18-2_18-1	1448	Widest	695	Unit	50	135	44	7	Negative
DPG Arabido	DPG_72-8__18-2_18-2_18-2_18-2_ ou _18-3_18-3_18-1_18-1_ou_18-3_18-2_18-2_18-1	1448	Widest	693	Unit	50	135	44	7	Negative
DPG Arabido	DPG_72-8__18-2_18-2_18-2_18-2_ ou _18-3_18-3_18-1_18-1_ou_18-3_18-2_18-2_18-1	1448	Widest	691	Unit	50	135	44	7	Negative
DPG Arabido	DPG_72-9__18-3_18-2_18-2_18-2_ ou _18-3_18-3_18-2_18-1	1446	Widest	697	Unit	50	135	44	7	Negative
DPG Arabido	DPG_72-9__18-3_18-2_18-2_18-2_ ou _18-3_18-3_18-2_18-1	1446	Widest	695	Unit	50	135	44	7	Negative
DPG Arabido	DPG_72-9__18-3_18-2_18-2_18-2_ ou _18-3_18-3_18-2_18-1	1446	Widest	693	Unit	50	135	44	7	Negative
DPG Arabido	DPG_72-9__18-3_18-2_18-2_18-2_ ou _18-3_18-3_18-2_18-1	1446	Widest	691	Unit	50	135	44	7	Negative
DPG Arabido	DPG_72-10__18-3_18-3_18-2_18-2_ ou _18-3_18-3_18-3_18-1	1444	Widest	695	Unit	50	135	44	7	Negative
DPG Arabido	DPG_72-10__18-3_18-3_18-2_18-2_ ou _18-3_18-3_18-3_18-1	1444	Widest	693	Unit	50	135	44	7	Negative
DPG Arabido	DPG_72-10__18-3_18-3_18-2_18-2_ ou _18-3_18-3_18-3_18-1	1444	Widest	691	Unit	50	135	44	7	Negative
DPG Arabido	DPG_72-11__18-3_18-3_18-3_18-2	1442	Widest	693	Unit	50	135	44	7	Negative
DPG Arabido	DPG_72-11__18-3_18-3_18-3_18-2	1442	Widest	691	Unit	50	135	44	7	Negative
DPG Arabido	DPG_72-12__18-3_18-3_18-3_18-3	1440	Widest	691	Unit	50	135	44	7	Negative
DPG Arabido	DPG_70-7__18-3_18-2_18-2_16-0_ou_18-3_18-3_18-1_16-0	1422	Widest	695	Unit	50	135	44	7	Negative
DPG Arabido	DPG_70-7__18-3_18-2_18-2_16-0_ou_18-3_18-3_18-1_16-0	1422	Widest	693	Unit	50	135	44	7	Negative
DPG Arabido	DPG_70-7__18-3_18-2_18-2_16-0_ou_18-3_18-3_18-1_16-0	1422	Widest	673	Unit	50	135	44	7	Negative
DPG Arabido	DPG_70-7__18-3_18-2_18-2_16-0_ou_18-3_18-3_18-1_16-0	1422	Widest	671	Unit	50	135	44	7	Negative
DPG Arabido	DPG_70-7__18-3_18-2_18-2_16-0_ou_18-3_18-3_18-1_16-0	1422	Widest	669	Unit	50	135	44	7	Negative
DPG Arabido	DPG_70-8_18:3_18-3_18-2_16-0	1420	Widest	693	Unit	50	135	44	7	Negative
DPG Arabido	DPG_70-8_18:3_18-3_18-2_16-0	1420	Widest	691	Unit	50	135	44	7	Negative
DPG Arabido	DPG_70-8_18:3_18-3_18-2_16-0	1420	Widest	671	Unit	50	135	44	7	Negative
DPG Arabido	DPG_70-8_18:3_18-3_18-2_16-0	1420	Widest	669	Unit	50	135	44	7	Negative
DPG Arabido	DPG_70-9__18-3_18-3_18-3_16-0	1418	Widest	691	Unit	50	135	44	7	Negative
DPG Arabido	DPG_70-9__18-3_18-3_18-3_16-0	1418	Widest	669	Unit	50	135	44	7	Negative
PA Arabido	PA-36-1	720	Widest	605	Unit	30	135	16	7	Positive
PA Arabido	PA-36-2	718	Widest	603	Unit	30	135	16	7	Positive
PA Arabido	PA-36-3	716	Widest	601	Unit	30	135	16	7	Positive
PA Arabido	PA-36-4	714	Widest	599	Unit	30	135	16	7	Positive
PA Arabido	PA-36-5	712	Widest	597	Unit	30	135	16	7	Positive
PA Arabido	PA-36-6	710	Widest	595	Unit	30	135	16	7	Positive
PA Arabido	PA-34-0	694	Widest	579	Unit	30	135	16	7	Positive
PA Arabido	PA-34-1	692	Widest	577	Unit	30	135	16	7	Positive
PA Arabido	PA-34-2	690	Widest	575	Unit	30	135	16	7	Positive
PA Arabido	PA-34-3	688	Widest	573	Unit	30	135	16	7	Positive
PA Arabido	PA-34-4	686	Widest	571	Unit	30	135	16	7	Positive
PA Arabido	PA-32-2	662	Widest	547	Unit	30	135	16	7	Positive
PC Arabido	PC-36-1	788	Widest	184	Unit	30	135	34	7	Positive
PC Arabido	PC-36-2	786	Widest	184	Unit	30	135	34	7	Positive
PC Arabido	PC-36-3	784	Widest	184	Unit	30	135	34	7	Positive
PC Arabido	PC-36-4	782	Widest	184	Unit	30	135	34	7	Positive
PC Arabido	PC-36-5	780	Widest	184	Unit	30	135	34	7	Positive
PC Arabido	PC-36-6	778	Widest	184	Unit	30	135	34	7	Positive
PC Arabido	PC-34-0	762	Widest	184	Unit	30	135	34	7	Positive
PC Arabido	PC-34-1	760	Widest	184	Unit	30	135	34	7	Positive
PC Arabido	PC-34-2	758	Widest	184	Unit	30	135	34	7	Positive
PC Arabido	PC-34-3	756	Widest	184	Unit	30	135	34	7	Positive
PC Arabido	PC-34-4	754	Widest	184	Unit	30	135	34	7	Positive
PC Arabido	PC-32-0	734	Widest	184	Unit	30	135	34	7	Positive
PC Arabido	PC-32-1	732	Widest	184	Unit	30	135	34	7	Positive
PC Arabido	PC-32-2	730	Widest	184	Unit	30	135	34	7	Positive
PG Arabido	PG-36-1	794	Widest	605	Unit	30	135	16	7	Positive
PG Arabido	PG-36-2	792	Widest	603	Unit	30	135	16	7	Positive
PG Arabido	PG-36-3	790	Widest	601	Unit	30	135	16	7	Positive
PG Arabido	PG-36-4	788	Widest	599	Unit	30	135	16	7	Positive
PG Arabido	PG-36-5	786	Widest	597	Unit	30	135	16	7	Positive
PG Arabido	PG-36-6	784	Widest	595	Unit	30	135	16	7	Positive
PG Arabido	PG-34-0	768	Widest	579	Unit	30	135	16	7	Positive
PG Arabido	PG-34-1	766	Widest	577	Unit	30	135	16	7	Positive
PG Arabido	PG-34-2	764	Widest	575	Unit	30	135	16	7	Positive
PG Arabido	PG-34-3	762	Widest	573	Unit	30	135	16	7	Positive
PG Arabido	PG-34-4	760	Widest	571	Unit	30	135	16	7	Positive
PG Arabido	PG-32-0	740	Widest	551	Unit	30	135	16	7	Positive
PG Arabido	PG-32-1	738	Widest	549	Unit	30	135	16	7	Positive
PI Arabido	PI-36-1	882	Widest	605	Unit	50	135	12	7	Positive
PI Arabido	PI-36-2	880	Widest	603	Unit	50	135	12	7	Positive
PI Arabido	PI-36-3	878	Widest	601	Unit	50	135	12	7	Positive
PI Arabido	PI-36-4	876	Widest	599	Unit	50	135	12	7	Positive
PI Arabido	PI-36-5	874	Widest	597	Unit	50	135	12	7	Positive
PI Arabido	PI-36-6	872	Widest	595	Unit	50	135	12	7	Positive
PI Arabido	PI-34-0	856	Widest	579	Unit	50	135	12	7	Positive
PI Arabido	PI-34-1	854	Widest	577	Unit	50	135	12	7	Positive
PI Arabido	PI-34-2	852	Widest	575	Unit	50	135	12	7	Positive
PI Arabido	PI-34-3	850	Widest	573	Unit	50	135	12	7	Positive
PI Arabido	PI-34-4	848	Widest	571	Unit	50	135	12	7	Positive
PI Arabido	PI-32-0	828	Widest	551	Unit	50	135	12	7	Positive
PI Arabido	PI-32-1	826	Widest	549	Unit	50	135	12	7	Positive
PI Arabido	PI-32-2	824	Widest	547	Unit	50	135	12	7	Positive
PS Arabido	PS-44-3	898	Widest	713	Unit	30	135	20	7	Positive
PS Arabido	PS-44-4	896	Widest	711	Unit	30	135	20	7	Positive
PS Arabido	PS-42-2	872	Widest	687	Unit	30	135	20	7	Positive
PS Arabido	PS-42-3	870	Widest	685	Unit	30	135	20	7	Positive
PS Arabido	PS-42-4	868	Widest	683	Unit	30	135	20	7	Positive
PS Arabido	PS-42-9	858	Widest	673	Unit	30	135	20	7	Positive
PS Arabido	PS-42-10	856	Widest	671	Unit	30	135	20	7	Positive
PS Arabido	PS-42-11	854	Widest	669	Unit	30	135	20	7	Positive
PS Arabido	PS-40-1	846	Widest	661	Unit	30	135	20	7	Positive
PS Arabido	PS-40-2	844	Widest	659	Unit	30	135	20	7	Positive
PS Arabido	PS-40-3	842	Widest	657	Unit	30	135	20	7	Positive
PS Arabido	PS-38-3	814	Widest	629	Unit	30	135	20	7	Positive
PS Arabido	PS-36-1	790	Widest	605	Unit	30	135	20	7	Positive
PS Arabido	PS-36-2	788	Widest	603	Unit	30	135	20	7	Positive
PS Arabido	PS-36-3	786	Widest	601	Unit	30	135	20	7	Positive
PS Arabido	PS-36-4	784	Widest	599	Unit	30	135	20	7	Positive
PS Arabido	PS-36-5	782	Widest	597	Unit	30	135	20	7	Positive
PS Arabido	PS-36-6	780	Widest	595	Unit	30	135	20	7	Positive
PS Arabido	PS-34-0	764	Widest	579	Unit	30	135	20	7	Positive
PS Arabido	PS-34-1	762	Widest	577	Unit	30	135	20	7	Positive
PS Arabido	PS-34-2	760	Widest	575	Unit	30	135	20	7	Positive
PS Arabido	PS-34-3	758	Widest	573	Unit	30	135	20	7	Positive
PS Arabido	PS-34-4	756	Widest	571	Unit	30	135	20	7	Positive
PS Arabido	PS-32-0	736	Widest	551	Unit	30	135	20	7	Positive
PS Arabido	PS-32-1	734	Widest	549	Unit	30	135	20	7	Positive
PS Arabido	PS-32-2	732	Widest	547	Unit	30	135	20	7	Positive
SQDG Arabido	SQDG-36-1	847	Widest	225	Unit	30	135	56	7	Negative
SQDG Arabido	SQDG-36-2	845	Widest	225	Unit	30	135	56	7	Negative
SQDG Arabido	SQDG-36-3	843	Widest	225	Unit	30	135	56	7	Negative
SQDG Arabido	SQDG-36-4	841	Widest	225	Unit	30	135	56	7	Negative
SQDG Arabido	SQDG-36-5	839	Widest	225	Unit	30	135	56	7	Negative
SQDG Arabido	SQDG-36-6	837	Widest	225	Unit	30	135	56	7	Negative
SQDG Arabido	SQDG-34-1	819	Widest	225	Unit	30	135	56	7	Negative
SQDG Arabido	SQDG-34-2	817	Widest	225	Unit	30	135	56	7	Negative
SQDG Arabido	SQDG-34-3	815	Widest	225	Unit	30	135	56	7	Negative
SQDG Arabido	SQDG-34-4	813	Widest	225	Unit	30	135	56	7	Negative
SQDG Arabido	SQDG-34-5	811	Widest	225	Unit	30	135	56	7	Negative
SQDG Arabido	SQDG-34-6	809	Widest	225	Unit	30	135	56	7	Negative
SQDG Arabido	SQDG-32-1	791	Widest	225	Unit	30	135	56	7	Negative
SQDG Arabido	SQDG-32-2	789	Widest	225	Unit	30	135	56	7	Negative
SQDG Arabido	SQDG-32-3	787	Widest	225	Unit	30	135	56	7	Negative
std SQDG	SQDG-34-0	821	Widest	225	Unit	30	135	56	7	Negative
